# Supplementary material for: Oxidative Stress Linked Organ Lipid Hydroperoxidation and Dysregulation in Mouse Model of Nonalcoholic Steatohepatitis: Revealed by Lipidomic Profiling of Liver and Kidney
Source: Antioxidants (Basel). 2021 Oct 12;10(10):1602. doi: 10.3390/antiox10101602 (PMC8533338; doi:10.3390/antiox10101602)
Supplement: Supplementary file 1 [file antioxidants-10-01602-s001.zip]

Archive with 2 entries (2 files):
- antioxidants-1381076-supple material 1 .pdf
- antioxidants-1381076-supple material 2.pdf
